# Supplementary material for: Centers of value and the quest for meaning in faith development: A measurement approach
Source: Front Psychol. 2022 Sep 28;13:975160. doi: 10.3389/fpsyg.2022.975160 (PMC9554310; doi:10.3389/fpsyg.2022.975160)
Supplement: Supplementary file 2 [file Table_1.XLSX]

## Sheet: Take the Scale
				Take the Centers of Value and Quest for Meaning Scale
				Please indicate how you agree or disagree with each statement (not how you think you should answer).
				Note: If you are atheist or agnostic, there may be a few items that you cannot answer, but you should still be able to answer most questions. For example, if a question asks about religious beliefs, answer the question about your beliefs about religious issues or your ideas about religious things.
					Type your responses below
Order	1 = Strongly Disagree	Number		Item	1 = Strongly Disagree 2 = Disagree 3 = Completely Neutral 4 = Agree 5 = Strongly Agree	Aspect(s)	Stage/ Style(s)	Coding	ReverseCode
0.839148	*	#VALUE!		Recognized leaders are usually the best guides to knowing what is true.		Locus of Authority	3	+
0.370491	2 = Disagree	1		It makes me uncomfortable to take perspectives that are very different than my own.		Perspective Taking	3	+	0
0.736453	*	2		I know the way I look at the world is good when people or institutions I respect agree with me.		Form of World Coherence	3	+	0	3 (Groups and Leaders)
0.901844		3		Putting myself in another’s shoes has helped me realize that it is OK to believe different things.		Perspective Taking	4	+	0
0.620843	*	4		I think about the ways that I take other people’s perspectives.		Perspective Taking	4	+	0
0.969265	*	5		Religious symbols usually have one true meaning.		Symbolic Function	3	+	0
0.914248	*	6		Human beings are more important than institutions.		Morality	5	+	0
0.319344	*	7		When I encounter other ways to look at the world, I try not to let them contaminate my views.		Form of World Coherence	3	+	0	3 (Groups and Leaders)
0.909865	*	8		I want to know the reasons for guidance I am given.		Locus of Authority	4	+	0
0.319759		9		I think about whether rules and laws are consistent with my personal beliefs or ideas.		Locus of Authority	4	+	0
0.601418		10		No single organization or institution is always a reliable authority.		Locus of Authority	3	-	6
0.470662		11		When deciding what is right, it is important to figure out what will help the most people (or hurt the fewest people).		Morality	4	+	0
0.306078	*	12		People are either like my religious group, or not like my religious group		Social Horizon	3	+	0
0.583982	*	13		Good laws represent good principles that are the foundation for society.		Morality	4	+	0
0.536358	*	14		I make choices after trying to view the issue from many different angles.		Locus of Authority	4	+	0
0.176087	*	15		Different groups’ values should be respected as long as they do not conflict with fairness and human dignity.		Morality	5	+	0
0.703032		16		Laws are good because they help maintain society.		Morality	4	+	0
0.658258	*	17		When I decide what is right, I try to think about what would happen if everyone acted as I do.		Morality	5	+	0
0.436145		18		No single person is a completely reliable authority.		Locus of Authority	4	+	0
0.506346	*	19		There is a lot that is true but can’t be seen or completely understood.		Form of World Coherence	5	+	0
0.972849		20		Other people’s worldviews are unique and often valuable.		Perspective Taking	3 4	- +	0
0.834611	*	21		The basis of moral decision-making is good character.		Morality	4	+	0
0.0747651	*	22		Sometimes it’s important to limit people’s rights to keep society stable.		Morality	4	+	0
0.338288		23		People may seem to be different but in the end I’ve found that people see the world the way I do.		Perspective Taking	5 3	+ +	0
0.815849	*	24		Experts that my group values are usually worth following.		Locus of Authority	3	+	0
0.67401		25		Moral decisions help people get along together.		Morality	4	+	0
0.94006	*	26		There are some rules that are good rules no matter what society they are in.		Morality	5	+	0
0.476763	3 = Completely Neutral	27		It is awkward when someone says something that is different from what I believe.		Perspective Taking	3	+	0
0.176415		28		I do not value experiencing things that could threaten my religious or spiritual ideas.		Perspective Taking	3 5	+ -	0
0.436531	*	29		Whether something is fair or not depends on how it affects everyone involved.		Morality	4	+	0
0.130332	*	30		Loyalty, honesty, and sincerity are some of my best values.		Morality	5	+	0
0.841375	*	31		One of the best ways to figure out my beliefs and values is to see what respected leaders in my group believe.		Form of World Coherence	3	+	0	3 (Groups and Leaders)
0.162245	*	32		Many things that people in my group believe are myths.		Symbolic Function	3	-	6
0.977647	*	33		It is good to have many different ideas and viewpoints in society		Social Horizon	4	+	0
0.989729	5 = Strongly Agree	34		I value the different perspectives that I gain from individuals who are very different than me.		Perspective Taking	3 4	- +	0
0.561173		35		It is important for people to live in harmony.		Perspective Taking	4	+	0
0.696098	*	36		I feel close to people from different religions		Social Horizon	5	+	0
0.571053	*	37		I seek out people and ideas that are different than mine to better understand my own views		Social Horizon	4	+	0
0.306213	*	38		I feel close to people with my same religion		Social Horizon	3	+	0
0.321299	*	39		I feel troubled when I realize how much I participate in an evil society.		Morality	3	+	0
0.108906	*	40		When thinking about important things, choosing the right words is important.		Symbolic Function	4/5	+	0
0.0881972	*	41		Rules and laws are the proper basis for authority.		Locus of Authority	3	+	0
0.680337	*	42		I prefer to date someone who has similar beliefs about the existence of God.		Perspective Taking	5	-	6
0.83005	*	43		It is important to me that my beliefs and views are consistent.		Form of World Coherence	4	+	0
0.360211	*	44		I am most responsible to people in my religion		Social Horizon	3	+	0
0.952422		45		I am most responsible to people that I feel close to		Social Horizon	4	+	0
0.0132354		46		I am responsible to all of humanity, regardless of what groups or beliefs people have		Social Horizon	4 5	+ +	0
0.45414	*	47		Understanding other people’s ways of looking at things gives me a better understanding of what I believe.		Perspective Taking	4	+	0
0.391561	*	48		When dealing with others, I try to keep their feelings in mind.		Perspective Taking	4	+	0
0.152758	*	49		When trying to understand others it is most important to understand their views.		Perspective Taking	4	+	0
0.00513926		50		When something doesn’t make sense, it is probably not worth thinking about.		Form of World Coherence	3	+	0	3 (Groups and Leaders)
0.882829	*	51		I like my groups because we share values and attitudes.		Form of World Coherence	3	+	0	3 (Groups and Leaders)
0.692472	*	52		Many things that people believe are myths.		Symbolic Function	3	-	6
0.0600021	*	53		Because the values of my social or religious group are an agreement about what is right and wrong, I usually think it’s important to respect and follow those values.		Morality	3	+	0
0.338328	*	54		Sometimes things may be caused by mysterious forces that no one can understand.		Form of World Coherence	5	+	0
0.74099	*	55		People have a duty to maintain order in society.		Morality	4	+	0
0.0600088	*	56		People have a duty to do things to keep the social order.		Morality	4	+	0
0.0138318	*	57		Other people can reasonably disagree with my beliefs and views.		Perspective Taking	3	-	6
0.354582		58		It’s wrong for people to push for their own view of what’s right if their views would disrupt a good society.		Morality	4	+	0
0.808632	*	59		I would marry someone whose beliefs are different than mine.		Perspective Taking	5	+	0
0.383885		60		It is better to follow ideas and organizations rather than individual people.		Locus of Authority	3	+	0
0.630389	*	61		I value groups that have good principles and are, on the whole, useful or helpful		Social Horizon	4	+	0
0.897192	*	62		I try to understand others so I can understand their views.		Perspective Taking	4	+	0
0.402827		63		There are many good ideas, institutions, and people that I follow.		Locus of Authority	4	+	0
0.311705	*	64		I tend to trust authorities that my friends or family trust.		Locus of Authority	3	+	0
0.901611	*	65		When most people in my religious group believe or value something, it is probably right.		Locus of Authority	3	+	0
0.930717	*	66		A good leader should work to keep people living together without conflict.		Locus of Authority	4	+	0
0.924805	*	67		Religious symbols mean something.		Symbolic Function	4/5	+	0
0.550646	*	68		People have a duty to maintain order in their religious groups.		Morality	3	+	0
0.0502249	*	69		Although everyone’s views should be respected, some views are better than others.		Form of World Coherence	3	+	0	3 (Right or Others)
0.769393	*	70		Something is worth believing if it is traditionally accepted by people in my religion.		Locus of Authority	3	+	0
0.210157	*	71		People have different views, but everyone’s views should be respected.		Form of World Coherence	3	-	6	3 (Right or Respected)
0.499294	*	72		I feel defensive when someone says something that is different from what I believe.		Perspective Taking	3	+	0
0.58695	*	73		Having people with different values and principles in a group improves the group		Social Horizon	4	+	0
0.672194	*	74		I usually have a rational reason for my moral decisions.		Morality	5	+	0
0.225884	*	75		It is important for me to know whether someone’s beliefs are compatible with mine		Social Horizon	3	+	0
0.0750379	*	76		I appreciate religious symbols even if I don’t think they are real.		Symbolic Function	4/5	+	0
0.623974	*	77		I try to please my family and friends		Social Horizon	4	+	0
0.913074	*	78		Many things that are true are things that we can’t see or understand.		Form of World Coherence	5	+	0
0.125977	*	79		I try to give weight to others’ opinions and views as much as my own		Social Horizon	4	+	0
0.749086		80		I take my religion seriously but not literally.		Symbolic Function	4/5	+	0
0.577065		81		It is very important to understand different people’s systems of thoughts.		Perspective Taking	4	+	0
0.203203	*	82		It does not bother me that my family members may believe something totally different than me.		Perspective Taking	5	+	0
0.733222	*	83		I try to make my view on the world comprehensive and clear.		Form of World Coherence	4	+	0
0.499702	*	84		I believe that I must obey God’s rules in order to be right with God.		Morality	3	+	0
0.445881		85		All people have equal value		Social Horizon	4	+	0
0.277919	*	86		You can’t assume that a way of thinking about one problem will work for another problem.		Form of World Coherence	4	+	0
0.60252		87		I am most responsible to people in my family, ethnic, class, and/or religious groups		Social Horizon	3 4	+ +	0
0.780074		88		It is very important that people try their best to get along without conflict.		Morality	4	+	0
0.210328	*	89		People who think that everything is relative are wrong.		Form of World Coherence	3	+	0	3 (Right or Wrong)
0.30681		90		The rights of individuals often outweigh the rights of society.		Morality	5	+	0
0.624364	*	91		Even though a lot of rules and norms are relative, they should be followed unless they violate the rights of an individual.		Morality	4	+	0
0.255177	4 = Agree	92		People have different illusions about life, but there is only one right way of seeing reality.		Perspective Taking	3	+	0
0.221469	*	93		When trying to understand others it is most important to try to get along with them.		Perspective Taking	4	+	0
0.370563	*	94		I feel strongly about religious symbols.		Symbolic Function	3	+	0
0.808168	*	95		I am most responsible to truth, whether it is found in groups or people like me or different than me		Social Horizon	4	+	0
0.6135	*	96		My attitudes and beliefs are similar to my groups.		Form of World Coherence	3	+	0	3 (Groups and Leaders)
0.860724	*	97		I feel close to people with religious views very different than mine		Social Horizon	5	+	0
0.282803	*	98		It is very important to understand how other people feel about things.		Perspective Taking	4	+	0
0.668343	*	99		God rewards me for what I do right, and punishes me for what I do wrong.		Morality	3	+	0
0.935435	*	100		When people disagree about what is right, a good solution will take both perspectives into account.		Morality	5	+	0
0.169309		101		The rights of individuals often outweigh the rights of groups.		Morality	5	+	0
0.424848		102		I am more likely to follow good ideas or good organizations than good people.		Locus of Authority	3	+	0
0.392521	*	103		It’s important to support socially agreed values, even if it means a few people lose out.		Morality	4	+	0
0.965046	*	104		I listen to multiple experts when trying to understand the world.		Locus of Authority	4	+	0
0.820643	*	105		Religious symbols mean many things.		Symbolic Function	4/5	+	0
0.954662		106		I try to understand others so I will know what they expect of me.		Perspective Taking	4	+	0
0.156623	*	107		It would be hard to marry someone whose beliefs are different than mine.		Perspective Taking	5	-	6
0.791362	*	108		Some things about the world can never be explained.		Form of World Coherence	5	+	0
0.620491	*	109		Symbols are important because they help people find meaning.		Symbolic Function	4/5	+	0
0.82708		110		When choosing how to live, different approaches need to be evaluated in light of what is good for everyone.		Locus of Authority	4	+	0
0.571876	*	111		It is important that my groups don’t think too much about the values or attitudes of people who are different than us.		Form of World Coherence	3	+	0	3 (Groups and Leaders)
0.947305	*	112		People whose views are different from my group’s views are probably wrong.		Form of World Coherence	3	+	0	3 (Right or Wrong)
0.62089	*	113		Tolerance for other religions gets in the way of defending the truth.		Perspective Taking	3	+	0
0.284548	*	114		I help people who help me.		Morality	5	+	0
0.0750503		115		My group’s goals are very important to me		Social Horizon	3 4	+ +	0
0.367372	*	116		Religious symbols are useful at helping people or groups.		Symbolic Function	4/5	+	0
0.366324	*	117		When I follow someone, I follow because I agree with them.		Locus of Authority	4	+	0
0.928754	*	118		I am most responsible to people who think about things like I do		Social Horizon	3	+	0
0.207213	*	119		I carefully examine claims of people who claim to be authorities to decide whether I can support them.		Locus of Authority	4	+	0
0.141642	*	120		One of the best ways to figure out my beliefs and values is to see what most people in my group believe.		Form of World Coherence	3	+	0	3 (Groups and Leaders)
0.654247	*	121		Symbols represent ideas or concepts.		Symbolic Function	4/5	+	0
	94

## Sheet: See Your Results
Raw
Style	A Perspective Taking	B Social Horizon	C Morality	D Locus of Authority	E World Coherence	F Symbolic Function
Synthetic-Conventional	1	0	0	0.75	0.5	3
Individuative-Reflective	0	0	0		0
Individuative-Reflective-Conjunctive				0		0
Conjunctive	3	0	0		0
Scaled
Style	A Perspective Taking	B Social Horizon	C Morality	D Locus of Authority	E World Coherence	F Symbolic Function
Synthetic-Conventional	10	0	0	7.5	5	30
Individuative-Reflective	0	0	0		0
Individuative-Reflective/Conjunctive				0		0
Conjunctive	30	0	0		0
Total N	25	19	28	19	19	12
Completed	3	0	0	1	1	2
% Missing	0.88	1	1	0.947368	0.947368	0.833333
Name:
	Aspect A (Perspective Taking) should not be interpeted due to a lot of missing data.
	Aspect B (Social Horizon) should not be interpeted due to a lot of missing data.
	Aspect C (Morality) should not be interpeted due to a lot of missing data.
	Aspect D (Locus of Authority) should not be interpeted due to a lot of missing data.
	Aspect E (Form of World Coherence) should not be interpeted due to a lot of missing data.
	Aspect F (Symbolic Function) should not be interpeted due to a lot of missing data.
